# Supplementary material for: Suppression of extracellular invertase inhibitor gene expression improves seed weight in soybean (Glycine max)
Source: J Exp Bot. 2016 Dec 7;68(3):469–82. doi: 10.1093/jxb/erw425 (PMC5441900; doi:10.1093/jxb/erw425)
Supplement: Supplementary Data [file erw425_Supplementary_Data.zip]

Archive with 1 entries (1 files):
- supplementary_tables_S1_S2_figures_S1_S7.pdf
